# Supplementary material for: Structural basis of nucleosome remodeling by Cockayne syndrome B homologue Komagataella phaffii Rad26
Source: Nat Commun. 2026 Jun 24;17:4881. doi: 10.1038/s41467-026-73500-7 (PMC13294370; doi:10.1038/s41467-026-73500-7)
Supplement: Supplementary file 4 — Source Data [file 41467_2026_73500_MOESM4_ESM.zip]

Archive with 2 entries (2 files):
- Source_Data_graphs.xlsx
- Source_Data_uncropped_gel.pdf
