# Supplementary material for: Structural basis of nucleosome remodeling by Cockayne syndrome B homologue Komagataella phaffii Rad26
Source: Nat Commun. 2026 Jun 24;17:4881. doi: 10.1038/s41467-026-73500-7 (PMC13294370; doi:10.1038/s41467-026-73500-7)
Supplement: Supplementary file 4 — Source Data [file 41467_2026_73500_MOESM4_ESM.zip › Source_Data_graphs.xlsx]

## Sheet: Fig. 3d
Fig. 3d
Rad26/CSB	0	0.1	0.2	0.3		KR loop mutant	0.1	0.2	0.3		ΔN	0.1	0.2	0.3		ΔN KR loop mutant	0.1	0.2	0.3
Raw data1	3.36125e+06	664550	22198.3	13315		Raw data1	2.34457e+06	1130486	569960		Raw data1	1.16845e+06	37370.5	7159.25		Raw data1	2944186	2.06471e+06	1.28505e+06
Raw data2	3.79402e+06	880690	82365.4	28502.4		Raw data2	2.82164e+06	1.50197e+06	803631		Raw data2	1.56874e+06	63856.7	13619		Raw data2	3.75251e+06	2883471	1.74221e+06
Raw data3	1911927	746335	50980.2	12081.1		Raw data3	1501902	928689	361908		Raw data3	823397	57354	15166.3		Raw data3	1858299	1.54667e+06	1.20425e+06
Backgroud ajusted
Rad26/CSB	0	2	4	6		KR loop mutant	0.1	0.2	0.3		ΔN	0.1	0.2	0.3		ΔN KR loop mutant	0.1	0.2	0.3
Raw data1	0	0.802291	0.993396	0.996039		Raw data1	0.302471	0.663671	0.830432		Raw data1	0.652375	0.988882	0.99787		Raw data1	0.124079	0.385732	0.617687
Raw data2	0	0.767874	0.978291	0.992488		Raw data2	0.256293	0.604122	0.788185		Raw data2	0.586523	0.983169	0.99641		Raw data2	0.0109386	0.239995	0.540801
Raw data3	0	0.609642	0.973336	0.993681		Raw data3	0.214456	0.514265	0.810711		Raw data3	0.569337	0.970002	0.992068		Raw data3	0.0280492	0.191043	0.370137
Rad26/CSB	0	2	4	6		KR loop mutant	0.1	0.2	0.3		ΔN	0.1	0.2	0.3		ΔN KR loop mutant	0.1	0.2	0.3
Average	0	0.726602	0.981674	0.994069		Average	0.25774	0.594019	0.809776		Average	0.602745	0.980684	0.995449		Average	0.0543558	0.272257	0.509542
SD	0	0.102742	0.0104493	0.00180708		SD	0.0440254	0.0752132	0.0211391		SD	0.0438313	0.00968214	0.00301829		SD	0.0609856	0.101275	0.126701

## Sheet: Fig. 3f
Fig. 3f
Canonical nuc	0	0.1	0.2	0.3		H3 tailless nuc	0	0.1	0.2	0.3
Raw data1	3.92437e+07	3.4916e+07	4.91946e+06	276049		Raw data1	44942218	2.44655e+07	549423	1.07387e+06
Raw data2	1.31362e+06	544301	35415.2	16999.5		Raw data2	1.27076e+06	443927	16853.2	9977.5
Raw data3	1.91694e+06	1597790	665405	74118.9		Raw data3	1.66988e+06	795601	42221.3	7489
Backgroud ajusted
Canonical nuc	0	0.1	0.2	0.3		H3 tailless nuc	0	0.1	0.2	0.3
Raw data1	0	0.110277	0.874643	0.992966		Raw data1	0	0.455624	0.987775	0.976106
Raw data2	0	0.585647	0.97304	0.987059		Raw data2	0	0.650659	0.986738	0.992148
Raw data3	0	0.166489	0.652881	0.961335		Raw data3	0	0.523559	0.974716	0.995515
Canonical nuc	0	0.1	0.2	0.3		H3 tailless nuc	0	0.1	0.2	0.3
Average	0	0.287471	0.833521	0.980453		Average	0	0.543281	0.983076	0.987923
SD	0	0.259753	0.163993	0.0168184		SD	0	0.0990023	0.00725869	0.0103717

## Sheet: Fig. 5c
Fig. 5c
	background	Rad26/CSB	KR loop mutant	ΔN	ΔN KR loop mutant	ACF	AMPPNP
Raw data1	1.24747e+06	1.1976e+06	1.21108e+06	628769	1.2219e+06	546415	1.20811e+06
Raw data2	1.44069e+06	1.1703e+06	1402569	625907	1293288	505361	1.42078e+06
Raw data3	1.71672e+06	1.60762e+06	1.7106e+06	812220	1.51264e+06	795419	1.68378e+06
Backgroud ajusted
	background	Rad26/CSB	KR loop mutant	ΔN	ΔN KR loop mutant	ACF	AMPPNP
Raw data1	0	0.039977	0.0291722	0.495966	0.0205007	0.561983	0.0315529
Raw data2	0	0.187679	0.0264581	0.56555	0.102311	0.649222	0.0138172
Raw data3	0	0.0635543	0.00356795	0.526878	0.118877	0.536665	0.019192
	background	Rad26/CSB	KR loop mutant	ΔN	ΔN KR loop mutant	ACF	AMPPNP
Average	0	0.09707	0.0197327	0.529465	0.0805631	0.582623	0.0215207
SD	0	0.07935	0.0140647	0.0348638	0.052671	0.0590492	0.00909427

## Sheet: Fig. 5e
Fig. 5e
	background	Rad26/CSB	ΔN	L7Q/L10Q	ΔC	ΔNΔC	L7Q/L10QΔC	Rad26/CSB	ΔN	L7Q/L10Q	ΔC	ΔNΔC	L7Q/L10QΔC	ACF
Raw data1	1.43158e+06	1.40296e+06	627331	1.07569e+06	1.49907e+06	1.32947e+06	1.44046e+06	1.38045e+06	1.37249e+06	1.30808e+06	1.36864e+06	1.32321e+06	1.33407e+06	321764
Raw data2	1.29914e+06	1.16576e+06	541674	966054	1.34633e+06	1.15025e+06	1.27968e+06	1.22375e+06	1.23895e+06	1.24006e+06	1.28891e+06	1.24966e+06	1.27743e+06	283539
Raw data3	1.59091e+06	1.60639e+06	681300	1.19049e+06	1554441	1475975	1.58216e+06	1.51642e+06	1.50875e+06	1.48465e+06	1506340	1.47925e+06	1.47773e+06	310458
Backgroud ajusted
	background	Rad26/CSB	ΔN	L7Q/L10Q	ΔC	ΔNΔC	L7Q/L10QΔC	Rad26/CSB	ΔN	L7Q/L10Q	ΔC	ΔNΔC	L7Q/L10QΔC	ACF
Raw data1	0	0.0199903	0.56179	0.248599	-0.0471468	0.0713251	-0.00620753	0.0357143	0.0412759	0.0862619	0.0439653	0.0756972	0.0681123	0.775238
Raw data2	0	0.102669	0.583051	0.256388	-0.0363235	0.114602	0.0149765	0.0580277	0.0463257	0.0454766	0.00787032	0.038088	0.0167119	0.781748
Raw data3	0	-0.00973473	0.571753	0.25169	0.0229211	0.0722426	0.00549915	0.0468173	0.0516387	0.0667915	0.053156	0.0701811	0.0711388	0.804855
	background	Rad26/CSB	ΔN	L7Q/L10Q	ΔC	ΔNΔC	L7Q/L10QΔC	Rad26/CSB	ΔN	L7Q/L10Q	ΔC	ΔNΔC	L7Q/L10QΔC	ACF
Average	0	0.0376416	0.572198	0.252226	-0.0201831	0.0860567	0.00475602	0.0468531	0.0464134	0.0661767	0.0349972	0.0613221	0.0519877	0.78728
SD	0	0.0582437	0.0106377	0.00392186	0.0377195	0.0247255	0.0106115	0.0111567	0.00518199	0.0203996	0.0239378	0.0203095	0.0305872	0.015564

## Sheet: Supplementary Fig. 10c 
Supplementary Fig. 10c
	Cano nuc							H3del33 nuc
	background	Rad26/CSB	KR loop mutant	ΔN	ΔN KR loop mutant	AMP-PNP	ACF	background	Rad26/CSB	KR loop mutant	ΔN	ΔN KR loop mutant	AMP-PNP	ACF
Raw data1	1.90383e+07	1.7742e+07	1.70348e+07	1.27605e+07	1.56215e+07	1.76256e+07	1.46785e+07	1.82041e+07	1.66386e+07	1.63969e+07	1.19277e+07	15666781	1.80513e+07	1.42404e+07
Raw data2	2.05672e+07	1.96386e+07	1.89506e+07	14479672	1.79568e+07	1.99306e+07	1.54688e+07	18469318	1.67251e+07	1.71761e+07	1.28925e+07	1.67699e+07	1.77828e+07	1.3711e+07
Raw data3	2.00521e+07	1.84219e+07	16277246	1.23509e+07	1.66065e+07	1.8698e+07	1.57759e+07	1.65445e+07	1.64262e+07	1.42249e+07	1.01768e+07	1.33849e+07	1.4898e+07	1.23409e+07
Backgroud ajusted
	Cano nuc							H3del33 nuc
	background	Rad26/CSB	KR loop mutant	ΔN	ΔN KR loop mutant	AMP-PNP	ACF	background	Rad26/CSB	KR loop mutant	ΔN	ΔN KR loop mutant	AMP-PNP	ACF
Raw data1	0	0.0680912	0.105236	0.329747	0.179473	0.0742037	0.229004	0	0.086	0.0992734	0.344779	0.139382	0.00839626	0.217735
Raw data2	0	0.0451505	0.0786012	0.295982	0.126918	0.0309518	0.247889	0	0.0944412	0.0700184	0.301951	0.0920107	0.0371692	0.257632
Raw data3	0	0.0812985	0.188253	0.384058	0.171833	0.0675286	0.213254	0	0.00715315	0.140206	0.384886	0.190978	0.0995241	0.254082
	Cano nuc							H3del33 nuc
	background	Rad26/CSB	KR loop mutant	ΔN	ΔN KR loop mutant	AMP-PNP	ACF	background	Rad26/CSB	KR loop mutant	ΔN	ΔN KR loop mutant	AMP-PNP	ACF
Average	0	0.0648467	0.12403	0.336596	0.159408	0.0575614	0.230049	0	0.0625315	0.103166	0.343872	0.14079	0.0483632	0.24315
SD	0	0.0182911	0.0571912	0.0444354	0.0283952	0.023285	0.0173412	0	0.0481444	0.0352555	0.0414746	0.0494988	0.0465838	0.0220814
